# Supplementary material for: Selenium, TGF-Beta and Infectious Endemic Cardiopathy: Lessons from Benchwork to Clinical Application in Chagas Disease
Source: Biomolecules. 2022 Feb 23;12(3):349. doi: 10.3390/biom12030349 (PMC8944995; doi:10.3390/biom12030349)
Supplement: Supplementary file 1 [file biomolecules-12-00349-s001.zip]

Archive with 1 entries (1 files):
- biomolecules-1582471-supplementary.pdf
